# Supplementary material for: Rapsyn Homolog RPY-1 Modulates Locomotor Responses of Caenorhabditis elegans to Radial Extracorporeal Shock Waves
Source: Biomedicines. 2026 Apr 22;14(5):960. doi: 10.3390/biomedicines14050960 (PMC13203884; doi:10.3390/biomedicines14050960)
Supplement: Supplementary file 1 [file biomedicines-14-00960-s001.zip]

Archive with 1 entries (1 files):
- biomedicines-4247203-supplementary.pdf
